# Supplementary material for: German University Students’ Perspective on Remote Learning During the COVID-19 Pandemic: A Quantitative Survey Study With Implications for Future Educational Interventions
Source: Front Psychol. 2022 Feb 24;13:734160. doi: 10.3389/fpsyg.2022.734160 (PMC8907854; doi:10.3389/fpsyg.2022.734160)
Supplement: Supplementary file 2 [file Data_Sheet_2.ZIP]

Archive with 1 entries (1 files):
- Data_OpenAccess.sav
